# Supplementary material for: Little if any role of male gonadal androgens in ontogeny of sexual dimorphism in body size and cranial casque in chameleons
Source: Sci Rep. 2020 Feb 14;10:2673. doi: 10.1038/s41598-020-59501-6 (PMC7021717; doi:10.1038/s41598-020-59501-6)
Supplement: Supplementary file 3 — Supplementary information 3. [file 41598_2020_59501_MOESM3_ESM.xlsx]

## Sheet: List1
Individual code	Treatment	Asymptotic leg length (mm)	Asymptotic head length (mm)	Testosterone (ng/ml)	Androstendione (ng/mL)	Dihydrotestosterone (ng/mL)	Estradiol (ng/ml)
1	Control male	27.2346	33.5421	-	-	-	-
2	Control male	30.6645	40.6984	46.5	1.62	1.92	0.15
3	Control male	30.2829	45.1702	43.7	0.47	1.1	0.47
4	Control male	31.9591	42.2668	41.9	0.74	0.54	0.31
5	Control male	30.6081	40.3668	54.0	0.64	0.91	-
6	Control male	31.4493	43.3428	40.9	0.6	0.93	-
7	Control male	29.2295	36.2105	52.2	0.93	2.07	0.26
8	Testosterone male	29.2346	41.3657	62.1	2.12	1.13	0.24
9	Testosterone male	31.7927	41.6175	66.1	2.76	2.14	0.25
10	Testosterone male	29.8982	41.0671	72.6	2.01	3.94	0.25
11	Testosterone male	30.4786	37.3223	-	-	-	-
12	Testosterone male	27.7389	37.2595	56.7	5.45	2.02	0.35
13	Testosterone male	30.5843	43.5323	59.4	2.29	1.62	0.08
14	Castrated male	30.3055	40.9116	7.85	0.23	0.17	0.15
15	Castrated male	30.9627	34.999	20.9	0.36	0.33	0.1
16	Castrated male	32.158	39.6336	2.99	0.01	0.23	0.07
17	Castrated male	31.5284	39.2131	2.23	0.04	0.13	-
18	Castrated male	28.2184	33.1457	1.83	0.1	0.05	0.24
19	Castrated male	30.2918	37.3821	12.5	0.68	0.19	0.28
20	Castrated male	31.6534	41.4462	1.26	under detection limit	0.09	0.27
21	Control female	25.1717	31.2559	0.56	0.05	0.06	1
22	Control female	25.3746	31.9474	0.81	0.11	0.01	0.58
23	Control female	25.9049	29.6898	2.28	0.2	0.05	-
24	Control female	24.7735	26.6358	0.01	0.06	0.01	0.12
25	Control female	27.7092	36.2073	-	-	-	-
26	Control female	25.3002	31.8892	0.09	under detection limit	0.04	0.55
27	Control female	24.45	31.2199	0.08	0.04	0.02	-
28	Testosterone female	24.4475	32.409	62.7	6.08	2.06	0.52
29	Testosterone female	26.6347	32.171	52.5	2.21	1.79	0.22
30	Testosterone female	27.7548	35.5348	63.1	4.17	1.25	0.68
31	Testosterone female	24.834	33.904	62	1.22	2.09	0.42
32	Testosterone female	26.01	34.1441	55.7	1.73	2.69	0.27
33	Testosterone female	26.1853	34.0872	44	1.86	4.13	0.91
